# Supplementary material for: A convolutional neural network to identify mosquito species (Diptera: Culicidae) of the genus Aedes by wing images
Source: Sci Rep. 2024 Feb 7;14:3094. doi: 10.1038/s41598-024-53631-x (PMC10850211; doi:10.1038/s41598-024-53631-x)
Supplement: Supplementary file 1 — Supplementary Table S1. [file 41598_2024_53631_MOESM1_ESM.xlsx]

## Sheet: global_log
Table S1 Log file: Summary table providing details on the CNN model configuration, data split, optimizer, loss function, augmentation techniques and test results for each training.
'NAME'	'START_TIME'	'END_TIME'	'INPUT_DIRECTORY'	'DATASET_DIRECTORY'	'MODEL_DIRECTROY'	'OUTPUT_DIRECTORY'	'OUTPUT_PATH'	'COLOR FLAG'	'PERCENT_FOR_TRAINING'	'PERCENT_FOR_VALIDATION'	'PERCENT_FOR_TESTING'	'TRAINING_DATA_USED'	'VALIDATION_DATA_USED'	'TESTING_DATA_USED'	'NUMBER_OF_CLASSES'	'CLASS_LABELS'	'DATA_DISTRIBUTION_PER_CLASS'	'NUMBER_OF_TRAINING_SAMPLES'	'NUMBER_OF_AUGMENTED_TRAINING_SAMPLES'	'NUMBER_OF_VALIDATION_SAMPLES'	'NUMBER_OF_TESTING_SAMPLES'	'TRAINING_ACCURACCY_AFTER_EPOCH'	'TRAINING_LOSS_AFTER_EPOCH'	'VALIDATION_ACCURACCY_AFTER_EPOCH'	'VALIDATION_LOSS_AFTER_EPOCH'	'TRAINING_START_TIME'	'TRAINING_END_TIME'	'NET'	'ARCHITECTURE'	'OPTIMZER'	'LOSS_FUNCTION'	'MODEL_NAME'	'FINAL_RESOLUTION'	'CROPPINGX'	'CROPPINGY'	'NUMBER_OF_AUGMENTATION'	'MAX_ZOOM'	'MAXIMUM_ROTATION'	'MAXIMUM_SHIFT'	'MAXIMUM_CROP'	'EPOCHS'	'BATCH_SIZE'	'LEARNING_RATE'	'WEIGHT_DECAY'	'NUMBER_OF_TESTS'	'CONFUSION_MATRIX'	'TEST_ACCURACY'
2023_12_5_11-46-19_mcc	2023_12_5_11-46-19	2023_12_5_13-14-29	01_input_split	02_datasets	03_trained_models	04_output	04_output\2023_12_5_11-46-19_mcc_Net256_Conv4_Fc1_B_RGB_C7	1	0.7430555555555556	0.1388888888888889	0.11805555555555555	2023_12_5_11-51-17_training_24717.npy	2023_12_5_11-51-35_validation_140.npy	2023_12_5_11-51-35_testing_119.npy	7	['Ae albopictus right', 'Ae cinereus', 'Ae communis', 'Ae punctor', 'Ae rusticus', 'Ae sticticus', 'Ae vexans']	{'train': [{'Ae albopictus right': 107, 'Ae cinereus': 107, 'Ae communis': 107, 'Ae punctor': 107, 'Ae rusticus': 107, 'Ae sticticus': 107, 'Ae vexans': 107}], 'testing': [{'Ae albopictus right': 17, 'Ae cinereus': 17, 'Ae communis': 17, 'Ae punctor': 17, 'Ae rusticus': 17, 'Ae sticticus': 17, 'Ae vexans': 17}], 'validation': [{'Ae albopictus right': 20, 'Ae cinereus': 20, 'Ae communis': 20, 'Ae …	749	24717	140	119	[0.352941, 0.294118, 0.647059, 0.470588, 0.764706, 0.823529, 0.705882, 0.882353, 0.823529, 0.882353, 0.941176, 1.0, 0.941176, 1.0, 0.882353, 0.941176, 1.0, 1.0, 1.0, 1.0]	[0.095579, 0.091065, 0.081016, 0.087767, 0.062564, 0.052837, 0.052961, 0.032629, 0.030357, 0.027586, 0.015521, 0.009877, 0.010245, 0.005698, 0.017705, 0.00834, 0.005651, 0.006176, 0.002386, 0.002502]	[0.45, 0.471429, 0.607143, 0.614286, 0.678571, 0.714286, 0.735714, 0.735714, 0.714286, 0.764286, 0.757143, 0.742857, 0.764286, 0.842857, 0.821429, 0.828571, 0.835714, 0.8, 0.814286, 0.878571]	[0.091221, 0.09192, 0.078247, 0.069933, 0.063351, 0.056592, 0.049169, 0.052353, 0.059459, 0.049365, 0.049781, 0.044859, 0.044199, 0.037032, 0.038471, 0.033326, 0.032649, 0.039614, 0.036777, 0.024124]	2023_12_5_11-51-35	2023_12_5_13-14-18	Net256_Conv4_Fc1_B_RGB_C7	Net256_Conv4_Fc1_B_RGB_C7( (conv1): Conv2d(3, 32, kernel_size=(5, 5), stride=(1, 1)) (conv2): Conv2d(32, 64, kernel_size=(5, 5), stride=(1, 1)) (conv3): Conv2d(64, 128, kernel_size=(5, 5), stride=(1, 1)) (conv4): Conv2d(128, 160, kernel_size=(5, 5), stride=(1, 1)) (fc1): Linear(in_features=23040, out_features=7, bias=True) )	Adam	MSELoss	2023_12_5_13-14-18_Net256_Conv4_Fc1_B_RGB_C7_Adam_MSELoss_e20_b100_lr0.00015.pt	256	620	0	32	1.5	15	20	0.4	20	100	0.00015	0.0005	119	{'0: Ae albopictus right': [17, 0, 0, 0, 0, 0, 0], '1: Ae cinereus': [0, 17, 0, 0, 0, 0, 0], '2: Ae communis': [0, 0, 17, 0, 0, 0, 0], '3: Ae punctor': [0, 0, 5, 12, 0, 0, 0], '4: Ae rusticus': [0, 0, 1, 0, 16, 0, 0], '5: Ae sticticus': [0, 0, 0, 0, 0, 15, 2], '6: Ae vexans': [0, 0, 0, 0, 0, 0, 17]}	93.277
2023_12_5_14-21-39_mcc	2023_12_5_14-21-39	2023_12_5_15-45-29	01_input_split	02_datasets	03_trained_models	04_output	04_output\2023_12_5_14-21-39_mcc_Net256_Conv4_Fc1_B_RGB_C7	1	0.7430555555555556	0.1388888888888889	0.11805555555555555	2023_12_5_11-51-17_training_24717.npy	2023_12_5_11-51-35_validation_140.npy	2023_12_5_11-51-35_testing_119.npy	7	['Ae albopictus right', 'Ae cinereus', 'Ae communis', 'Ae punctor', 'Ae rusticus', 'Ae sticticus', 'Ae vexans']	{'train': [], 'testing': [], 'validation': []}	749	24717	140	119	[0.294118, 0.470588, 0.705882, 0.647059, 0.764706, 0.823529, 0.764706, 0.823529, 0.764706, 0.764706, 0.823529, 0.882353, 0.941176, 1.0, 1.0, 1.0, 0.941176, 1.0, 1.0, 1.0]	[0.092317, 0.086493, 0.070308, 0.072076, 0.057123, 0.045319, 0.049024, 0.03796, 0.031686, 0.024649, 0.022496, 0.01675, 0.009336, 0.005646, 0.004327, 0.00394, 0.011733, 0.007256, 0.000708, 0.000668]	[0.471429, 0.421429, 0.585714, 0.628571, 0.714286, 0.692857, 0.735714, 0.714286, 0.721429, 0.721429, 0.792857, 0.778571, 0.792857, 0.771429, 0.778571, 0.8, 0.807143, 0.857143, 0.807143, 0.814286]	[0.09171, 0.096293, 0.076604, 0.071459, 0.057451, 0.06005, 0.055911, 0.056171, 0.055078, 0.052891, 0.046762, 0.046896, 0.043297, 0.046466, 0.049069, 0.042183, 0.041725, 0.033177, 0.042827, 0.042138]	2023_12_5_14-21-43	2023_12_5_15-45-17	Net256_Conv4_Fc1_B_RGB_C7	Net256_Conv4_Fc1_B_RGB_C7( (conv1): Conv2d(3, 32, kernel_size=(5, 5), stride=(1, 1)) (conv2): Conv2d(32, 64, kernel_size=(5, 5), stride=(1, 1)) (conv3): Conv2d(64, 128, kernel_size=(5, 5), stride=(1, 1)) (conv4): Conv2d(128, 160, kernel_size=(5, 5), stride=(1, 1)) (fc1): Linear(in_features=23040, out_features=7, bias=True) )	Adam	MSELoss	2023_12_5_15-45-17_Net256_Conv4_Fc1_B_RGB_C7_Adam_MSELoss_e20_b100_lr0.00015.pt	256	620	0	32	1.5	15	20	0.4	20	100	0.00015	0.0005	119	{'0: Ae albopictus right': [17, 0, 0, 0, 0, 0, 0], '1: Ae cinereus': [0, 17, 0, 0, 0, 0, 0], '2: Ae communis': [0, 0, 17, 0, 0, 0, 0], '3: Ae punctor': [0, 0, 12, 4, 1, 0, 0], '4: Ae rusticus': [0, 0, 0, 0, 17, 0, 0], '5: Ae sticticus': [1, 0, 0, 0, 0, 14, 2], '6: Ae vexans': [0, 0, 0, 0, 0, 0, 17]}	86.555
2023_12_5_22-13-14_mcc	2023_12_5_22-13-14	2023_12_5_23-35-59	01_input_split	02_datasets	03_trained_models	04_output	04_output\2023_12_5_22-13-14_mcc_Net256_Conv4_Fc1_B_RGB_C7	1	0.7430555555555556	0.1388888888888889	0.11805555555555555	2023_12_5_11-51-17_training_24717.npy	2023_12_5_11-51-35_validation_140.npy	2023_12_5_11-51-35_testing_119.npy	7	['Ae albopictus right', 'Ae cinereus', 'Ae communis', 'Ae punctor', 'Ae rusticus', 'Ae sticticus', 'Ae vexans']	{'train': [], 'testing': [], 'validation': []}	749	24717	140	119	[0.235294, 0.470588, 0.647059, 0.764706, 0.705882, 0.882353, 0.882353, 0.882353, 0.882353, 1.0, 0.941176, 1.0, 1.0, 1.0, 1.0, 1.0, 1.0, 1.0, 1.0, 1.0]	[0.095492, 0.090865, 0.076127, 0.060536, 0.050855, 0.033958, 0.023448, 0.017347, 0.015341, 0.011517, 0.009735, 0.004566, 0.002327, 0.00193, 0.002319, 0.002264, 0.002199, 0.000995, 0.000785, 0.00124]	[0.4, 0.55, 0.65, 0.785714, 0.75, 0.728571, 0.728571, 0.764286, 0.757143, 0.757143, 0.792857, 0.8, 0.778571, 0.814286, 0.857143, 0.885714, 0.871429, 0.885714, 0.885714, 0.921429]	[0.10146, 0.08068, 0.066433, 0.048655, 0.049764, 0.053144, 0.054449, 0.049257, 0.046562, 0.046269, 0.04026, 0.036655, 0.045244, 0.034776, 0.028064, 0.024446, 0.024504, 0.022973, 0.021684, 0.01957]	2023_12_5_22-13-18	2023_12_5_23-35-48	Net256_Conv4_Fc1_B_RGB_C7	Net256_Conv4_Fc1_B_RGB_C7( (conv1): Conv2d(3, 32, kernel_size=(5, 5), stride=(1, 1)) (conv2): Conv2d(32, 64, kernel_size=(5, 5), stride=(1, 1)) (conv3): Conv2d(64, 128, kernel_size=(5, 5), stride=(1, 1)) (conv4): Conv2d(128, 160, kernel_size=(5, 5), stride=(1, 1)) (fc1): Linear(in_features=23040, out_features=7, bias=True) )	Adam	MSELoss	2023_12_5_23-35-48_Net256_Conv4_Fc1_B_RGB_C7_Adam_MSELoss_e20_b100_lr0.00015.pt	256	620	0	32	1.5	15	20	0.4	20	100	0.00015	0.0005	119	{'0: Ae albopictus right': [17, 0, 0, 0, 0, 0, 0], '1: Ae cinereus': [0, 17, 0, 0, 0, 0, 0], '2: Ae communis': [0, 0, 16, 1, 0, 0, 0], '3: Ae punctor': [0, 0, 3, 14, 0, 0, 0], '4: Ae rusticus': [0, 0, 0, 0, 17, 0, 0], '5: Ae sticticus': [0, 0, 0, 0, 0, 17, 0], '6: Ae vexans': [0, 0, 0, 0, 0, 1, 16]}	95.798
2023_12_6_19-57-25_mcc	2023_12_6_19-57-25	2023_12_6_21-21-7	01_input_split	02_datasets	03_trained_models	04_output	04_output\2023_12_6_19-57-25_mcc_Net256_Conv4_Fc1_B_RGB_C7	1	0.7430555555555556	0.1388888888888889	0.11805555555555555	2023_12_5_11-51-17_training_24717.npy	2023_12_5_11-51-35_validation_140.npy	2023_12_5_11-51-35_testing_119.npy	7	['Ae albopictus right', 'Ae cinereus', 'Ae communis', 'Ae punctor', 'Ae rusticus', 'Ae sticticus', 'Ae vexans']	{'train': [], 'testing': [], 'validation': []}	749	24717	140	119	[0.352941, 0.529412, 0.647059, 0.705882, 0.647059, 0.705882, 0.705882, 0.705882, 0.764706, 0.882353, 0.941176, 1.0, 1.0, 1.0, 1.0, 1.0, 1.0, 1.0, 1.0, 1.0]	[0.093698, 0.08611, 0.07737, 0.061456, 0.060102, 0.055173, 0.053965, 0.04754, 0.038282, 0.023175, 0.017143, 0.017939, 0.008928, 0.007868, 0.008071, 0.003612, 0.001652, 0.001427, 0.001162, 0.000548]	[0.385714, 0.5, 0.564286, 0.728571, 0.742857, 0.735714, 0.735714, 0.75, 0.764286, 0.8, 0.807143, 0.792857, 0.8, 0.864286, 0.864286, 0.835714, 0.857143, 0.921429, 0.935714, 0.821429]	[0.095283, 0.086763, 0.073509, 0.063225, 0.054753, 0.05275, 0.055976, 0.047973, 0.046462, 0.043149, 0.037452, 0.043134, 0.034892, 0.02975, 0.027371, 0.029448, 0.026044, 0.018689, 0.018657, 0.039437]	2023_12_6_19-57-30	2023_12_6_21-20-55	Net256_Conv4_Fc1_B_RGB_C7	Net256_Conv4_Fc1_B_RGB_C7( (conv1): Conv2d(3, 32, kernel_size=(5, 5), stride=(1, 1)) (conv2): Conv2d(32, 64, kernel_size=(5, 5), stride=(1, 1)) (conv3): Conv2d(64, 128, kernel_size=(5, 5), stride=(1, 1)) (conv4): Conv2d(128, 160, kernel_size=(5, 5), stride=(1, 1)) (fc1): Linear(in_features=23040, out_features=7, bias=True) )	Adam	MSELoss	2023_12_6_21-20-55_Net256_Conv4_Fc1_B_RGB_C7_Adam_MSELoss_e20_b100_lr0.00015.pt	256	620	0	32	1.5	15	20	0.4	20	100	0.00015	0.0005	119	{'0: Ae albopictus right': [17, 0, 0, 0, 0, 0, 0], '1: Ae cinereus': [0, 17, 0, 0, 0, 0, 0], '2: Ae communis': [0, 0, 17, 0, 0, 0, 0], '3: Ae punctor': [0, 0, 10, 7, 0, 0, 0], '4: Ae rusticus': [0, 0, 1, 0, 16, 0, 0], '5: Ae sticticus': [0, 0, 1, 0, 0, 15, 1], '6: Ae vexans': [0, 0, 0, 0, 0, 0, 17]}	89.076
2023_12_6_21-30-21_mcc	2023_12_6_21-30-21	2023_12_6_22-32-41	01_input_split	02_datasets	03_trained_models	04_output	04_output\2023_12_6_21-30-21_mcc_Net256_Conv4_Fc1_B_GRAY_C7	0	0.7430555555555556	0.1388888888888889	0.11805555555555555	2023_12_6_21-33-49_training_24717.npy	2023_12_6_21-33-55_validation_140.npy	2023_12_6_21-33-55_testing_119.npy	7	['Ae albopictus right', 'Ae cinereus', 'Ae communis', 'Ae punctor', 'Ae rusticus', 'Ae sticticus', 'Ae vexans']	{'train': [{'Ae albopictus right': 107, 'Ae cinereus': 107, 'Ae communis': 107, 'Ae punctor': 107, 'Ae rusticus': 107, 'Ae sticticus': 107, 'Ae vexans': 107}], 'testing': [{'Ae albopictus right': 17, 'Ae cinereus': 17, 'Ae communis': 17, 'Ae punctor': 17, 'Ae rusticus': 17, 'Ae sticticus': 17, 'Ae vexans': 17}], 'validation': [{'Ae albopictus right': 20, 'Ae cinereus': 20, 'Ae communis': 20, 'Ae …	749	24717	140	119	[0.529412, 0.588235, 0.647059, 0.588235, 0.647059, 0.705882, 0.764706, 0.764706, 0.764706, 0.823529, 0.882353, 0.882353, 0.882353, 0.882353, 0.882353, 0.823529, 0.882353, 0.882353, 0.882353, 0.882353]	[0.086571, 0.082833, 0.075117, 0.074618, 0.073404, 0.065311, 0.058291, 0.05581, 0.051171, 0.048583, 0.040207, 0.038697, 0.03782, 0.037, 0.036488, 0.040187, 0.036664, 0.034128, 0.032405, 0.03244]	[0.457143, 0.514286, 0.542857, 0.6, 0.657143, 0.692857, 0.671429, 0.65, 0.692857, 0.7, 0.728571, 0.714286, 0.742857, 0.742857, 0.742857, 0.735714, 0.757143, 0.771429, 0.792857, 0.85]	[0.09735, 0.090913, 0.086947, 0.075057, 0.062866, 0.058489, 0.064845, 0.063749, 0.062603, 0.061781, 0.053629, 0.053443, 0.048531, 0.046975, 0.045894, 0.04429, 0.045879, 0.040243, 0.038257, 0.031672]	2023_12_6_21-33-55	2023_12_6_22-32-33	Net256_Conv4_Fc1_B_GRAY_C7	Net256_Conv4_Fc1_B_GRAY_C7( (conv1): Conv2d(1, 32, kernel_size=(5, 5), stride=(1, 1)) (conv2): Conv2d(32, 64, kernel_size=(5, 5), stride=(1, 1)) (conv3): Conv2d(64, 128, kernel_size=(5, 5), stride=(1, 1)) (conv4): Conv2d(128, 160, kernel_size=(5, 5), stride=(1, 1)) (fc1): Linear(in_features=23040, out_features=7, bias=True) )	Adam	MSELoss	2023_12_6_22-32-33_Net256_Conv4_Fc1_B_GRAY_C7_Adam_MSELoss_e20_b100_lr0.00015.pt	256	620	0	32	1.5	15	20	0.4	20	100	0.00015	0.0005	119	{'0: Ae albopictus right': [17, 0, 0, 0, 0, 0, 0], '1: Ae cinereus': [0, 17, 0, 0, 0, 0, 0], '2: Ae communis': [0, 0, 13, 3, 0, 0, 1], '3: Ae punctor': [0, 0, 2, 15, 0, 0, 0], '4: Ae rusticus': [0, 0, 1, 0, 16, 0, 0], '5: Ae sticticus': [0, 0, 0, 0, 0, 12, 5], '6: Ae vexans': [0, 0, 0, 1, 0, 0, 16]}	89.076
2023_12_6_22-39-18_mcc	2023_12_6_22-39-18	2023_12_6_23-27-23	01_input_split	02_datasets	03_trained_models	04_output	04_output\2023_12_6_22-39-18_mcc_Net256_Conv4_Fc1_B_GRAY_C7	0	0.7430555555555556	0.1388888888888889	0.11805555555555555	2023_12_6_21-33-49_training_24717.npy	2023_12_6_21-33-55_validation_140.npy	2023_12_6_21-33-55_testing_119.npy	7	['Ae albopictus right', 'Ae cinereus', 'Ae communis', 'Ae punctor', 'Ae rusticus', 'Ae sticticus', 'Ae vexans']	{'train': [], 'testing': [], 'validation': []}	749	24717	140	119	[0.529412, 0.411765, 0.647059, 0.588235, 0.705882, 0.764706, 0.705882, 0.764706, 0.764706, 0.823529, 0.882353, 0.882353, 0.823529, 0.882353, 0.882353, 0.882353, 0.882353, 0.882353, 0.941176, 0.941176]	[0.092126, 0.09475, 0.083699, 0.078249, 0.067782, 0.063998, 0.063828, 0.05923, 0.055619, 0.051484, 0.044177, 0.041226, 0.041014, 0.039656, 0.037569, 0.03649, 0.036565, 0.041524, 0.035955, 0.03249]	[0.464286, 0.521429, 0.542857, 0.7, 0.671429, 0.657143, 0.642857, 0.621429, 0.65, 0.678571, 0.678571, 0.742857, 0.778571, 0.771429, 0.785714, 0.778571, 0.728571, 0.785714, 0.821429, 0.807143]	[0.092572, 0.087656, 0.083036, 0.058101, 0.062713, 0.061527, 0.061833, 0.06295, 0.061493, 0.058529, 0.05586, 0.049602, 0.045213, 0.044238, 0.041707, 0.043583, 0.049508, 0.042107, 0.036692, 0.034999]	2023_12_6_22-39-20	2023_12_6_23-27-15	Net256_Conv4_Fc1_B_GRAY_C7	Net256_Conv4_Fc1_B_GRAY_C7( (conv1): Conv2d(1, 32, kernel_size=(5, 5), stride=(1, 1)) (conv2): Conv2d(32, 64, kernel_size=(5, 5), stride=(1, 1)) (conv3): Conv2d(64, 128, kernel_size=(5, 5), stride=(1, 1)) (conv4): Conv2d(128, 160, kernel_size=(5, 5), stride=(1, 1)) (fc1): Linear(in_features=23040, out_features=7, bias=True) )	Adam	MSELoss	2023_12_6_23-27-15_Net256_Conv4_Fc1_B_GRAY_C7_Adam_MSELoss_e20_b100_lr0.00015.pt	256	620	0	32	1.5	15	20	0.4	20	100	0.00015	0.0005	119	{'0: Ae albopictus right': [17, 0, 0, 0, 0, 0, 0], '1: Ae cinereus': [0, 17, 0, 0, 0, 0, 0], '2: Ae communis': [0, 0, 13, 4, 0, 0, 0], '3: Ae punctor': [0, 0, 0, 17, 0, 0, 0], '4: Ae rusticus': [0, 0, 1, 0, 16, 0, 0], '5: Ae sticticus': [0, 0, 0, 0, 0, 15, 2], '6: Ae vexans': [0, 0, 0, 2, 0, 1, 14]}	91.597
2023_12_7_9-10-37_mcc	2023_12_7_9-10-37	2023_12_7_9-53-29	01_input_split	02_datasets	03_trained_models	04_output	04_output\2023_12_7_9-10-37_mcc_Net256_Conv4_Fc1_B_GRAY_C7	0	0.7430555555555556	0.1388888888888889	0.11805555555555555	2023_12_6_21-33-49_training_24717.npy	2023_12_6_21-33-55_validation_140.npy	2023_12_6_21-33-55_testing_119.npy	7	['Ae albopictus right', 'Ae cinereus', 'Ae communis', 'Ae punctor', 'Ae rusticus', 'Ae sticticus', 'Ae vexans']	{'train': [], 'testing': [], 'validation': []}	749	24717	140	119	[0.529412, 0.529412, 0.647059, 0.705882, 0.764706, 0.764706, 0.764706, 0.823529, 0.823529, 0.823529, 0.823529, 0.764706, 0.764706, 0.823529, 0.823529, 0.823529, 0.882353, 0.882353, 0.882353, 0.941176]	[0.090856, 0.086434, 0.072011, 0.061111, 0.057479, 0.058957, 0.053495, 0.044967, 0.044475, 0.044074, 0.046171, 0.046782, 0.054126, 0.043293, 0.041562, 0.040796, 0.038515, 0.036468, 0.03376, 0.033412]	[0.5, 0.535714, 0.657143, 0.628571, 0.664286, 0.7, 0.735714, 0.75, 0.778571, 0.792857, 0.778571, 0.785714, 0.828571, 0.835714, 0.828571, 0.828571, 0.814286, 0.828571, 0.835714, 0.807143]	[0.087326, 0.086974, 0.06474, 0.065872, 0.062947, 0.059042, 0.053516, 0.048105, 0.044485, 0.042826, 0.04027, 0.043151, 0.041596, 0.034866, 0.034657, 0.034865, 0.034356, 0.034957, 0.033289, 0.032854]	2023_12_7_9-10-40	2023_12_7_9-53-21	Net256_Conv4_Fc1_B_GRAY_C7	Net256_Conv4_Fc1_B_GRAY_C7( (conv1): Conv2d(1, 32, kernel_size=(5, 5), stride=(1, 1)) (conv2): Conv2d(32, 64, kernel_size=(5, 5), stride=(1, 1)) (conv3): Conv2d(64, 128, kernel_size=(5, 5), stride=(1, 1)) (conv4): Conv2d(128, 160, kernel_size=(5, 5), stride=(1, 1)) (fc1): Linear(in_features=23040, out_features=7, bias=True) )	Adam	MSELoss	2023_12_7_9-53-21_Net256_Conv4_Fc1_B_GRAY_C7_Adam_MSELoss_e20_b100_lr0.00015.pt	256	620	0	32	1.5	15	20	0.4	20	100	0.00015	0.0005	119	{'0: Ae albopictus right': [17, 0, 0, 0, 0, 0, 0], '1: Ae cinereus': [0, 17, 0, 0, 0, 0, 0], '2: Ae communis': [0, 0, 14, 3, 0, 0, 0], '3: Ae punctor': [0, 0, 2, 15, 0, 0, 0], '4: Ae rusticus': [0, 0, 1, 0, 16, 0, 0], '5: Ae sticticus': [0, 0, 0, 0, 0, 14, 3], '6: Ae vexans': [0, 0, 0, 1, 0, 0, 16]}	91.597
2023_12_7_9-56-17_mcc	2023_12_7_9-56-17	2023_12_7_10-40-6	01_input_split	02_datasets	03_trained_models	04_output	04_output\2023_12_7_9-56-17_mcc_Net256_Conv4_Fc1_B_GRAY_C7	0	0.7430555555555556	0.1388888888888889	0.11805555555555555	2023_12_6_21-33-49_training_24717.npy	2023_12_6_21-33-55_validation_140.npy	2023_12_6_21-33-55_testing_119.npy	7	['Ae albopictus right', 'Ae cinereus', 'Ae communis', 'Ae punctor', 'Ae rusticus', 'Ae sticticus', 'Ae vexans']	{'train': [], 'testing': [], 'validation': []}	749	24717	140	119	[0.235294, 0.588235, 0.588235, 0.529412, 0.764706, 0.705882, 0.882353, 0.882353, 0.882353, 0.882353, 0.882353, 0.941176, 0.941176, 0.941176, 0.941176, 0.941176, 0.941176, 0.941176, 0.941176, 0.941176]	[0.099268, 0.08354, 0.077217, 0.075446, 0.056997, 0.055128, 0.046194, 0.040786, 0.042268, 0.035719, 0.037136, 0.031418, 0.030174, 0.027032, 0.026434, 0.024911, 0.026366, 0.026477, 0.023529, 0.022457]	[0.4, 0.542857, 0.585714, 0.585714, 0.628571, 0.65, 0.714286, 0.707143, 0.785714, 0.742857, 0.8, 0.792857, 0.778571, 0.807143, 0.835714, 0.807143, 0.814286, 0.835714, 0.871429, 0.892857]	[0.10055, 0.082176, 0.075398, 0.066191, 0.06215, 0.060808, 0.050614, 0.051879, 0.042818, 0.046394, 0.039113, 0.039668, 0.04062, 0.040378, 0.036942, 0.038071, 0.036953, 0.035657, 0.030969, 0.028017]	2023_12_7_9-56-20	2023_12_7_10-39-58	Net256_Conv4_Fc1_B_GRAY_C7	Net256_Conv4_Fc1_B_GRAY_C7( (conv1): Conv2d(1, 32, kernel_size=(5, 5), stride=(1, 1)) (conv2): Conv2d(32, 64, kernel_size=(5, 5), stride=(1, 1)) (conv3): Conv2d(64, 128, kernel_size=(5, 5), stride=(1, 1)) (conv4): Conv2d(128, 160, kernel_size=(5, 5), stride=(1, 1)) (fc1): Linear(in_features=23040, out_features=7, bias=True) )	Adam	MSELoss	2023_12_7_10-39-58_Net256_Conv4_Fc1_B_GRAY_C7_Adam_MSELoss_e20_b100_lr0.00015.pt	256	620	0	32	1.5	15	20	0.4	20	100	0.00015	0.0005	119	{'0: Ae albopictus right': [17, 0, 0, 0, 0, 0, 0], '1: Ae cinereus': [0, 17, 0, 0, 0, 0, 0], '2: Ae communis': [0, 0, 14, 3, 0, 0, 0], '3: Ae punctor': [0, 0, 2, 15, 0, 0, 0], '4: Ae rusticus': [0, 0, 1, 0, 16, 0, 0], '5: Ae sticticus': [0, 0, 0, 0, 0, 12, 5], '6: Ae vexans': [0, 0, 0, 2, 0, 1, 14]}	88.235
2023_12_7_10-48-32_mcc	2023_12_7_10-48-32	2023_12_7_11-36-31	01_input_split_Aedes_NoAedes	02_datasets	03_trained_models	04_output	04_output\2023_12_7_10-48-32_mcc_Net256_Conv4_Fc1_B_GRAY_C2	0	0.7074074074074074	0.12962962962962962	0.16296296296296298	2023_12_7_10-51-54_training_25212.npy	2023_12_7_10-52-1_validation_140.npy	2023_12_7_10-52-1_testing_176.npy	2	['Aedes', 'NonAedes']	{'train': [{'Aedes': 382, 'NonAedes': 382}], 'testing': [{'Aedes': 88, 'NonAedes': 88}], 'validation': [{'Aedes': 70, 'NonAedes': 70}]}	764	25212	140	176	[0.75, 0.833333, 1.0, 1.0, 1.0, 1.0, 1.0, 1.0, 1.0, 1.0, 1.0, 1.0, 1.0, 1.0, 1.0, 1.0, 1.0, 1.0, 1.0, 1.0]	[0.206845, 0.094468, 0.0425, 0.022437, 0.016849, 0.032159, 0.014703, 0.019006, 0.018653, 0.012045, 0.014091, 0.011903, 0.005873, 0.005087, 0.005521, 0.003805, 0.003406, 0.012936, 0.002165, 0.004019]	[0.742857, 0.885714, 0.95, 0.957143, 0.971429, 0.985714, 0.971429, 0.971429, 0.971429, 0.971429, 0.978571, 0.978571, 0.957143, 0.964286, 0.971429, 0.985714, 0.985714, 0.985714, 0.985714, 0.978571]	[0.182669, 0.086365, 0.042487, 0.032258, 0.031319, 0.022088, 0.030181, 0.020825, 0.02555, 0.025418, 0.021458, 0.023046, 0.03116, 0.028436, 0.025989, 0.021359, 0.022182, 0.01959, 0.020156, 0.024519]	2023_12_7_10-52-1	2023_12_7_11-36-19	Net256_Conv4_Fc1_B_GRAY_C2	Net256_Conv4_Fc1_B_GRAY_C2( (conv1): Conv2d(1, 32, kernel_size=(5, 5), stride=(1, 1)) (conv2): Conv2d(32, 64, kernel_size=(5, 5), stride=(1, 1)) (conv3): Conv2d(64, 128, kernel_size=(5, 5), stride=(1, 1)) (conv4): Conv2d(128, 160, kernel_size=(5, 5), stride=(1, 1)) (fc1): Linear(in_features=23040, out_features=2, bias=True) )	Adam	MSELoss	2023_12_7_11-36-19_Net256_Conv4_Fc1_B_GRAY_C2_Adam_MSELoss_e20_b100_lr0.00015.pt	256	620	0	32	1.5	15	20	0.4	20	100	0.00015	0.0005	176	{'0: Aedes': [87, 1], '1: NonAedes': [4, 84]}	97.159
2023_12_7_11-48-58_mcc	2023_12_7_11-48-58	2023_12_7_12-33-46	01_input_split_Aedes_NoAedes	02_datasets	03_trained_models	04_output	04_output\2023_12_7_11-48-58_mcc_Net256_Conv4_Fc1_B_GRAY_C2	0	0.7074074074074074	0.12962962962962962	0.16296296296296298	2023_12_7_10-51-54_training_25212.npy	2023_12_7_10-52-1_validation_140.npy	2023_12_7_10-52-1_testing_176.npy	2	['Aedes', 'NonAedes']	{'train': [], 'testing': [], 'validation': []}	764	25212	140	176	[0.583333, 0.916667, 1.0, 1.0, 1.0, 1.0, 1.0, 1.0, 1.0, 1.0, 1.0, 1.0, 1.0, 1.0, 1.0, 1.0, 1.0, 1.0, 1.0, 1.0]	[0.21496, 0.090468, 0.020761, 0.008064, 0.002951, 0.002926, 0.004419, 0.004355, 0.003651, 0.002184, 0.00983, 0.003951, 0.005458, 0.00355, 0.007779, 0.008318, 0.001317, 0.00597, 0.00578, 0.002441]	[0.864286, 0.964286, 0.971429, 0.971429, 0.971429, 0.942857, 0.95, 0.921429, 0.921429, 0.928571, 0.921429, 0.928571, 0.978571, 0.978571, 0.921429, 0.885714, 0.907143, 0.942857, 0.921429, 0.921429]	[0.11907, 0.034313, 0.032213, 0.031426, 0.034988, 0.039893, 0.037174, 0.054124, 0.064531, 0.063907, 0.060366, 0.062953, 0.025557, 0.020629, 0.062211, 0.087155, 0.07216, 0.036949, 0.060999, 0.048561]	2023_12_7_11-49-1	2023_12_7_12-33-34	Net256_Conv4_Fc1_B_GRAY_C2	Net256_Conv4_Fc1_B_GRAY_C2( (conv1): Conv2d(1, 32, kernel_size=(5, 5), stride=(1, 1)) (conv2): Conv2d(32, 64, kernel_size=(5, 5), stride=(1, 1)) (conv3): Conv2d(64, 128, kernel_size=(5, 5), stride=(1, 1)) (conv4): Conv2d(128, 160, kernel_size=(5, 5), stride=(1, 1)) (fc1): Linear(in_features=23040, out_features=2, bias=True) )	Adam	MSELoss	2023_12_7_12-33-34_Net256_Conv4_Fc1_B_GRAY_C2_Adam_MSELoss_e20_b100_lr0.00015.pt	256	620	0	32	1.5	15	20	0.4	20	100	0.00015	0.0005	176	{'0: Aedes': [88, 0], '1: NonAedes': [6, 82]}	96.591
2023_12_7_12-33-47_mcc	2023_12_7_12-33-47	2023_12_7_13-20-28	01_input_split_Aedes_NoAedes	02_datasets	03_trained_models	04_output	04_output\2023_12_7_12-33-47_mcc_Net256_Conv4_Fc1_B_GRAY_C2	0	0.7074074074074074	0.12962962962962962	0.16296296296296298	2023_12_7_10-51-54_training_25212.npy	2023_12_7_10-52-1_validation_140.npy	2023_12_7_10-52-1_testing_176.npy	2	['Aedes', 'NonAedes']	{'train': [], 'testing': [], 'validation': []}	764	25212	140	176	[0.75, 0.916667, 1.0, 1.0, 1.0, 1.0, 1.0, 1.0, 1.0, 1.0, 1.0, 1.0, 1.0, 1.0, 1.0, 1.0, 1.0, 1.0, 1.0, 1.0]	[0.169378, 0.046, 0.013767, 0.003083, 0.014486, 0.002583, 0.001552, 0.000705, 0.001209, 0.001441, 0.002888, 0.002417, 0.000938, 0.002506, 0.002001, 0.002218, 0.001457, 0.002012, 0.001297, 0.00208]	[0.921429, 0.964286, 0.95, 0.95, 0.957143, 0.957143, 0.964286, 0.95, 0.95, 0.942857, 0.978571, 0.978571, 0.957143, 0.964286, 0.971429, 0.971429, 0.964286, 0.957143, 0.964286, 0.95]	[0.060063, 0.034657, 0.040516, 0.035777, 0.030862, 0.029574, 0.025132, 0.039246, 0.037576, 0.046146, 0.022664, 0.021617, 0.026432, 0.025207, 0.02232, 0.022752, 0.023054, 0.028718, 0.023298, 0.037562]	2023_12_7_12-33-49	2023_12_7_13-20-16	Net256_Conv4_Fc1_B_GRAY_C2	Net256_Conv4_Fc1_B_GRAY_C2( (conv1): Conv2d(1, 32, kernel_size=(5, 5), stride=(1, 1)) (conv2): Conv2d(32, 64, kernel_size=(5, 5), stride=(1, 1)) (conv3): Conv2d(64, 128, kernel_size=(5, 5), stride=(1, 1)) (conv4): Conv2d(128, 160, kernel_size=(5, 5), stride=(1, 1)) (fc1): Linear(in_features=23040, out_features=2, bias=True) )	Adam	MSELoss	2023_12_7_13-20-16_Net256_Conv4_Fc1_B_GRAY_C2_Adam_MSELoss_e20_b100_lr0.00015.pt	256	620	0	32	1.5	15	20	0.4	20	100	0.00015	0.0005	176	{'0: Aedes': [88, 0], '1: NonAedes': [9, 79]}	94.886
2023_12_7_13-20-31_mcc	2023_12_7_13-20-31	2023_12_7_14-7-16	01_input_split_Aedes_NoAedes	02_datasets	03_trained_models	04_output	04_output\2023_12_7_13-20-31_mcc_Net256_Conv4_Fc1_B_GRAY_C2	0	0.7074074074074074	0.12962962962962962	0.16296296296296298	2023_12_7_10-51-54_training_25212.npy	2023_12_7_10-52-1_validation_140.npy	2023_12_7_10-52-1_testing_176.npy	2	['Aedes', 'NonAedes']	{'train': [], 'testing': [], 'validation': []}	764	25212	140	176	[0.666667, 0.916667, 1.0, 1.0, 1.0, 1.0, 1.0, 1.0, 1.0, 1.0, 1.0, 1.0, 1.0, 1.0, 1.0, 1.0, 1.0, 1.0, 1.0, 1.0]	[0.18397, 0.063452, 0.005978, 0.002256, 0.005915, 0.003055, 0.010152, 0.005143, 0.006036, 0.004476, 0.005922, 0.004388, 0.003419, 0.003116, 0.003963, 0.00911, 0.002412, 0.004331, 0.004428, 0.003532]	[0.814286, 0.964286, 0.95, 0.964286, 0.971429, 0.978571, 0.978571, 0.978571, 0.978571, 0.978571, 0.985714, 0.978571, 0.971429, 0.985714, 0.971429, 0.971429, 0.971429, 0.971429, 0.971429, 0.971429]	[0.127964, 0.034636, 0.028974, 0.024956, 0.022182, 0.021887, 0.018575, 0.015442, 0.016546, 0.019144, 0.016924, 0.017803, 0.021758, 0.015905, 0.017298, 0.022976, 0.019496, 0.023002, 0.024455, 0.020991]	2023_12_7_13-20-33	2023_12_7_14-7-4	Net256_Conv4_Fc1_B_GRAY_C2	Net256_Conv4_Fc1_B_GRAY_C2( (conv1): Conv2d(1, 32, kernel_size=(5, 5), stride=(1, 1)) (conv2): Conv2d(32, 64, kernel_size=(5, 5), stride=(1, 1)) (conv3): Conv2d(64, 128, kernel_size=(5, 5), stride=(1, 1)) (conv4): Conv2d(128, 160, kernel_size=(5, 5), stride=(1, 1)) (fc1): Linear(in_features=23040, out_features=2, bias=True) )	Adam	MSELoss	2023_12_7_14-7-4_Net256_Conv4_Fc1_B_GRAY_C2_Adam_MSELoss_e20_b100_lr0.00015.pt	256	620	0	32	1.5	15	20	0.4	20	100	0.00015	0.0005	176	{'0: Aedes': [87, 1], '1: NonAedes': [0, 88]}	99.432
2023_12_7_14-21-46_mcc	2023_12_7_14-21-46	2023_12_7_15-50-55	01_input_split_Aedes_NoAedes	02_datasets	03_trained_models	04_output	04_output\2023_12_7_14-21-46_mcc_Net256_Conv4_Fc1_B_RGB_C2	1	0.7074074074074074	0.12962962962962962	0.16296296296296298	2023_12_7_14-26-56_training_25212.npy	2023_12_7_14-27-13_validation_140.npy	2023_12_7_14-27-13_testing_176.npy	2	['Aedes', 'NonAedes']	{'train': [{'Aedes': 382, 'NonAedes': 382}], 'testing': [{'Aedes': 88, 'NonAedes': 88}], 'validation': [{'Aedes': 70, 'NonAedes': 70}]}	764	25212	140	176	[0.75, 1.0, 1.0, 1.0, 1.0, 1.0, 1.0, 1.0, 1.0, 1.0, 1.0, 1.0, 1.0, 1.0, 1.0, 1.0, 1.0, 1.0, 1.0, 1.0]	[0.203422, 0.019936, 0.025713, 0.005578, 0.005736, 0.001292, 0.00037, 0.001488, 0.001446, 0.000609, 0.00034, 0.000835, 0.000638, 0.001448, 0.00032, 0.001239, 0.000934, 0.000744, 0.000647, 0.001274]	[0.678571, 0.985714, 0.978571, 0.978571, 0.971429, 0.964286, 0.985714, 0.964286, 0.992857, 0.978571, 0.985714, 0.992857, 0.992857, 0.985714, 0.985714, 0.971429, 0.978571, 0.957143, 0.992857, 0.964286]	[0.205528, 0.019836, 0.016994, 0.020296, 0.025326, 0.03238, 0.014046, 0.02809, 0.0114, 0.017841, 0.011358, 0.009351, 0.010916, 0.013359, 0.010552, 0.020264, 0.015557, 0.032186, 0.008958, 0.024754]	2023_12_7_14-27-13	2023_12_7_15-50-40	Net256_Conv4_Fc1_B_RGB_C2	Net256_Conv4_Fc1_B_RGB_C2( (conv1): Conv2d(3, 32, kernel_size=(5, 5), stride=(1, 1)) (conv2): Conv2d(32, 64, kernel_size=(5, 5), stride=(1, 1)) (conv3): Conv2d(64, 128, kernel_size=(5, 5), stride=(1, 1)) (conv4): Conv2d(128, 160, kernel_size=(5, 5), stride=(1, 1)) (fc1): Linear(in_features=23040, out_features=2, bias=True) )	Adam	MSELoss	2023_12_7_15-50-40_Net256_Conv4_Fc1_B_RGB_C2_Adam_MSELoss_e20_b100_lr0.00015.pt	256	620	0	32	1.5	15	20	0.4	20	100	0.00015	0.0005	176	{'0: Aedes': [85, 3], '1: NonAedes': [0, 88]}	98.295
2023_12_7_16-1-4_mcc	2023_12_7_16-1-4	2023_12_7_17-22-44	01_input_split_Aedes_NoAedes	02_datasets	03_trained_models	04_output	04_output\2023_12_7_16-1-4_mcc_Net256_Conv4_Fc1_B_RGB_C2	1	0.7074074074074074	0.12962962962962962	0.16296296296296298	2023_12_7_14-26-56_training_25212.npy	2023_12_7_14-27-13_validation_140.npy	2023_12_7_14-27-13_testing_176.npy	2	['Aedes', 'NonAedes']	{'train': [], 'testing': [], 'validation': []}	764	25212	140	176	[1.0, 0.916667, 1.0, 1.0, 1.0, 1.0, 1.0, 1.0, 1.0, 1.0, 1.0, 1.0, 1.0, 1.0, 1.0, 1.0, 1.0, 1.0, 1.0, 1.0]	[0.101617, 0.035966, 0.024031, 0.018916, 0.016491, 0.010826, 0.005982, 0.002032, 0.001588, 0.000754, 0.000349, 0.000654, 0.001285, 0.002228, 0.000835, 0.00106, 0.002973, 0.000236, 0.000791, 0.002543]	[0.8, 0.907143, 0.885714, 0.928571, 0.957143, 0.971429, 0.985714, 0.992857, 0.992857, 0.992857, 0.992857, 0.992857, 0.992857, 0.992857, 0.992857, 0.992857, 0.992857, 0.992857, 0.992857, 0.992857]	[0.122792, 0.068441, 0.086972, 0.058862, 0.02905, 0.022067, 0.016631, 0.009959, 0.011617, 0.010986, 0.00858, 0.008583, 0.008489, 0.008209, 0.008151, 0.007918, 0.008614, 0.007795, 0.009573, 0.009115]	2023_12_7_16-1-10	2023_12_7_17-22-29	Net256_Conv4_Fc1_B_RGB_C2	Net256_Conv4_Fc1_B_RGB_C2( (conv1): Conv2d(3, 32, kernel_size=(5, 5), stride=(1, 1)) (conv2): Conv2d(32, 64, kernel_size=(5, 5), stride=(1, 1)) (conv3): Conv2d(64, 128, kernel_size=(5, 5), stride=(1, 1)) (conv4): Conv2d(128, 160, kernel_size=(5, 5), stride=(1, 1)) (fc1): Linear(in_features=23040, out_features=2, bias=True) )	Adam	MSELoss	2023_12_7_17-22-29_Net256_Conv4_Fc1_B_RGB_C2_Adam_MSELoss_e20_b100_lr0.00015.pt	256	620	0	32	1.5	15	20	0.4	20	100	0.00015	0.0005	176	{'0: Aedes': [87, 1], '1: NonAedes': [0, 88]}	99.432
2023_12_7_17-23-1_mcc	2023_12_7_17-23-1	2023_12_7_18-46-51	01_input_split_Aedes_NoAedes	02_datasets	03_trained_models	04_output	04_output\2023_12_7_17-23-1_mcc_Net256_Conv4_Fc1_B_RGB_C2	1	0.7074074074074074	0.12962962962962962	0.16296296296296298	2023_12_7_14-26-56_training_25212.npy	2023_12_7_14-27-13_validation_140.npy	2023_12_7_14-27-13_testing_176.npy	2	['Aedes', 'NonAedes']	{'train': [], 'testing': [], 'validation': []}	764	25212	140	176	[1.0, 1.0, 1.0, 1.0, 1.0, 1.0, 1.0, 1.0, 1.0, 1.0, 1.0, 1.0, 1.0, 1.0, 1.0, 1.0, 1.0, 1.0, 1.0, 1.0]	[0.097333, 0.008366, 0.001855, 0.001547, 0.002747, 0.001356, 0.004913, 0.005266, 0.002861, 0.006435, 0.002602, 0.005153, 0.003539, 0.004482, 0.006028, 0.002232, 0.002299, 0.001711, 0.001211, 0.003176]	[0.764286, 0.821429, 0.9, 0.964286, 0.957143, 0.957143, 0.985714, 0.985714, 0.992857, 0.992857, 0.992857, 0.992857, 0.992857, 0.992857, 0.992857, 0.992857, 0.992857, 0.992857, 0.992857, 0.992857]	[0.167946, 0.123123, 0.069412, 0.025722, 0.032873, 0.027577, 0.01188, 0.013637, 0.009332, 0.011207, 0.007747, 0.008369, 0.006941, 0.007384, 0.008369, 0.010171, 0.006783, 0.007642, 0.008532, 0.00741]	2023_12_7_17-23-6	2023_12_7_18-46-36	Net256_Conv4_Fc1_B_RGB_C2	Net256_Conv4_Fc1_B_RGB_C2( (conv1): Conv2d(3, 32, kernel_size=(5, 5), stride=(1, 1)) (conv2): Conv2d(32, 64, kernel_size=(5, 5), stride=(1, 1)) (conv3): Conv2d(64, 128, kernel_size=(5, 5), stride=(1, 1)) (conv4): Conv2d(128, 160, kernel_size=(5, 5), stride=(1, 1)) (fc1): Linear(in_features=23040, out_features=2, bias=True) )	Adam	MSELoss	2023_12_7_18-46-36_Net256_Conv4_Fc1_B_RGB_C2_Adam_MSELoss_e20_b100_lr0.00015.pt	256	620	0	32	1.5	15	20	0.4	20	100	0.00015	0.0005	176	{'0: Aedes': [86, 2], '1: NonAedes': [0, 88]}	98.864
2023_12_7_18-47-7_mcc	2023_12_7_18-47-7	2023_12_7_20-10-58	01_input_split_Aedes_NoAedes	02_datasets	03_trained_models	04_output	04_output\2023_12_7_18-47-7_mcc_Net256_Conv4_Fc1_B_RGB_C2	1	0.7074074074074074	0.12962962962962962	0.16296296296296298	2023_12_7_14-26-56_training_25212.npy	2023_12_7_14-27-13_validation_140.npy	2023_12_7_14-27-13_testing_176.npy	2	['Aedes', 'NonAedes']	{'train': [], 'testing': [], 'validation': []}	764	25212	140	176	[0.833333, 1.0, 1.0, 1.0, 1.0, 1.0, 1.0, 1.0, 1.0, 1.0, 1.0, 1.0, 1.0, 1.0, 1.0, 1.0, 1.0, 1.0, 1.0, 1.0]	[0.174369, 0.026829, 0.006815, 0.006249, 0.008012, 0.001832, 0.003023, 0.001214, 0.00167, 0.001268, 0.000834, 0.000854, 0.001466, 0.003245, 0.000944, 0.001015, 0.007856, 0.001456, 0.001828, 0.001578]	[0.742857, 0.914286, 0.957143, 0.978571, 0.992857, 0.992857, 0.992857, 0.992857, 0.992857, 0.992857, 0.992857, 0.992857, 0.992857, 0.992857, 0.992857, 0.985714, 0.992857, 0.992857, 0.992857, 0.985714]	[0.172535, 0.065985, 0.035211, 0.023565, 0.012382, 0.013334, 0.013155, 0.011587, 0.010489, 0.010782, 0.00899, 0.009095, 0.010044, 0.008231, 0.009511, 0.010882, 0.008139, 0.009366, 0.007874, 0.012856]	2023_12_7_18-47-13	2023_12_7_20-10-43	Net256_Conv4_Fc1_B_RGB_C2	Net256_Conv4_Fc1_B_RGB_C2( (conv1): Conv2d(3, 32, kernel_size=(5, 5), stride=(1, 1)) (conv2): Conv2d(32, 64, kernel_size=(5, 5), stride=(1, 1)) (conv3): Conv2d(64, 128, kernel_size=(5, 5), stride=(1, 1)) (conv4): Conv2d(128, 160, kernel_size=(5, 5), stride=(1, 1)) (fc1): Linear(in_features=23040, out_features=2, bias=True) )	Adam	MSELoss	2023_12_7_20-10-43_Net256_Conv4_Fc1_B_RGB_C2_Adam_MSELoss_e20_b100_lr0.00015.pt	256	620	0	32	1.5	15	20	0.4	20	100	0.00015	0.0005	176	{'0: Aedes': [87, 1], '1: NonAedes': [0, 88]}	99.432
